# Supplementary material for: Acceptance of Combined Coronary CT Angiography and Myocardial CT Perfusion versus Conventional Coronary Angiography in Patients with Coronary Stents—Intraindividual Comparison
Source: PLoS One. 2015 Sep 1;10(9):e0136737. doi: 10.1371/journal.pone.0136737 (PMC4556695; doi:10.1371/journal.pone.0136737)
Supplement: S1 Table — (XLS) [file pone.0136737.s004.xls]

## Sheet: Patient Acceptance
Patient	Age	Preparation and Information CT	Degree of concern CT	Reasons for concern CT	Comfort CT	Degree of helplessness CT	Pain on VAS CT	Occurence of complications CT	Willingness to repeat CT	Overall satisfaction CT	Preparation and Information CCA	Degree of concern CCA	Reasons for concern CCA	Comfort CCA	Degree of helplessness CCA	Pain on VAS CCA	Occurence of complications CCA	Willingness to repeat CCA	Overall satisfaction CCA	Preferred test for future diagnostic imaging	Degree of concern CTA	Reasons for concern CTA	Shortness of breath during the CTA	Chest pain or pressure on the chest during the CTA	Pain on VAS CTA	Degree of concern CTP	Reasons for concern CTP	Shortness of breath during the CTP	Chest pain or pressure on the chest during the CTP	Pain on VAS CTP	Willingness to repeat CTP	Willingness to repeat CTA	Advantages CT	Disadvantages CT	Advantages CCA	Disadvantages CCA
Patient 1	48.8027	2	1		2	1	0	2	1	2	2	3		2	1	0	2	1	2	1	0		2	2	0	0		2	2	0	1	1	Noninvasiveness			Bedrest after the procedure
Patient 2	69.6521	2	3		2	1	22	2	1	2	1	4	Diagnosis	2	3	16	2	1	1	1	3		2	2	11	3		2	2	11	1	1	Noninvasiveness, No bedrest after CT scan, Absence of risks	Limited diagnostic accuracy, Radiation exposure, Contrast agent administration, No treatment possible	Option to perform intervention	Bedrest after the procedure, Hematoma, Contrast medium administration
Patient 3	77.8658	1	1		1	1	3	2	1	1	1	1		1	1	36	2	1	1	1	1		2	2	1.5	1		2	2	1.5	1	1	Diagnostic accuracy		Option to perform intervention, Diagnostic accuracy
Patient 4	60.0685	2	4	Possible complications associated with adenosine administration	3	3	0	2	3	2	2	1		1	3	0	2	1	1	2	0		2	2	0	3		2	2	0	3	1		No treatment possible	Option to perform intervention
Patient 5	62.7123	3	2		2	1	0	2	1	1	3	4	Uncertainty	2	2	40	1	1	2	1	1		2	2	0	2		2	2	0	1	1	Painlessness		Option to perform intervention
Patient 6	44.2329	1	3		1	2	0	2	1	1	1	1		2	2	0	2	1	1	1	0		2	2	0	1		2	2	0	1	1	Noninvasiveness	Chest pain, dyspnea after adenosine administration		Risks of an invasive test
Patient 7	66.2274	3	3		3	4	78	2	3	1	2	3		2	2	1	2	2	2	2	3		2	1	38	4		1	2	40	3	3	Assessment of other organs, Absence of risks	No treatment possible, Uncomfortable position/little space	Option to perform intervention, Physician contact throughout the test	Risks of an invasive test, Pressure bandage, Bedrest after the procedure
Patient 8	62.7068	1	2		1	1	1	2	1	1	2	4	Risks of an invasive procedure	2	1	10	2	1	2	1	1		2	2	0.5	1		2	2	0.5	1	1	Short duration, Absence of risks, Noninvasiveness	No treatment possible	Option to perform intervention	Risks of an invasive test, Pressure bandage, Bedrest after the procedure
Patient 9	54.3616	1	2		1	2	12	2	1	1	1	1		1	2	2	2	1	1	1	1		2	2	0	1		1	1	12	3	1	No bedrest after CT scan
Patient 10	59.6219	1	4	Possible complications associated with adenosine administration	3	1	0	1	1	2	2	4	Risks of an invasive procedure	3	1	62	1	1	3	1	4		1	1	0	4	Possible complications associated with adenosine administration	2	1	0	2	1	Short duration, Painlessness, Absence of risks		Option to perform intervention	Pain, Bedrest after the procedure
Patient 11	79.9781	1	1		2	1	10	2	1	2	1	1		2	1	0	2	1	2	1	1		2	2	5	1		2	2	5	2	2	Short duration		Option to perform intervention	Bedrest after the procedure
Patient 12	51.1753	1	2		2	1	0	2	1	1	1	1		2	1	2	2	1	1	1	1		2	2	0	2		1	1	0	1	1	Short duration, No bedrest after CT scan, Absence of risks	No treatment possible	Option to perform intervention	Risks of an invasive test
Patient 13	65.1534	2	2		1	1	5	2	1	1	2	2		1	1	11	2	1	1	3	0		2	2	2.5	0		2	2	2.5	1	1
Patient 14	53.2822	2	3		2	1	7	2	1	2	2	2		2	1	40	2	1	2	1	0		2	2	0	2		2	2	7	1	1
Patient 15	66.1452	2	2		2	1	2	2	1	2	2	2		2	1	5	2	1	2	3	2		2	2	0	2		2	2	2	1	1
Patient 16	66.6575	2	1		2	1	7	2	1	2	3	3		3	2	17	2	1	3	1	1		2	2	1	1		2	2	6	1	1	Outpatient procedure		Option to perform intervention	Bedrest after the procedure
Patient 17	74.3425	2	3		2	1	7	2	1	2	2	3		2	1	14	2	1	2	1	3		2	2	5	3		2	2	2	1	1				Bedrest after the procedure
Patient 18	53.6712	2	3		2	2	11	2	1	2	2	3		2	2	2	2	1	2	1	2		2	2	5.5	1		2	2	5.5	1	1		Chest pain, dyspnea after adenosine administration		Bedrest after the procedure
Patient 19	64.8411	2	3		1	1	11	2	1	1	3	3		1	1	0	2	1	1	1	1		2	2	4	2		1	2	7	1	1	Outpatient procedure		Short duration	Hospitalization, Pain, Hematoma
Patient 20	69.6055	1	4	Unknown test	1	2	50	2	1	1	1	4	Risks of an invasive procedure	1	2	47	2	1	1	1	4	Unknown procedure	2	2	25	4	Unknown procedure	2	1	25	2	1	Diagnostic accuracy
Patient 21	66.0575	3	3		4	3	4	1	3	3	2	3		3	4	46	2	1	2	1	3		2	2	1	3		2	2	3	1	1	Painlessness, No bedrest after CT scan			Bedrest after the procedure
Patient 22	64.9178	1	1		1	1	1	2	1	1	1	1		1	1	0	2	1	1	1	1		2	2	0.5	2		2	2	0.5	1	1	Painlessness, No bedrest after CT scan, Short duration	No treatment possible	Short duration, Option to perform intervention, Painlessness	Bedrest after the procedure, Pressure bandage
Patient 23	66.4548	1	2		1	1	0	2	1	1	2	2		1	1	0	2	1	1	1	2		2	2	0	1		2	2	0	2	1	Painlessness		Short duration	Pressure bandage, Hematoma
Patient 24	52.5726	2	2		4	2	2	2	1	2	2	3		4	3	27	2	1	2	1	2		2	2	1	2		2	2	1	1	1	Noninvasiveness	Uncomfortable position/little space	Physician contact throughout the tes	Risks of an invasive test
Patient 25	52.1973	1	3		1	1	50	2	1	2	1	3		2	1	50	2	1	2	2	2		2	2	25	3		2	2	25	2	1
Patient 26	72.7781	1	1		1	1	3	2	1	1	1	1		1	1	3	2	1	1	3	1		2	2	1.5	1		2	2	1.5	1	1
Patient 27	67.8822	2	1		2	1	0	2	1	2	2	1		2	1	0	2	1	2	3	1		2	2	0	1		1	2	0	2	1
Patient 28	64.4274	1	1		2	1	0	2	1	1	2	3		2	1	11	2	1	2	1	1		2	2	0	1		2	2	0	1	1
Patient 29	59.6274	3	3		2	3	31	2	3	2	2	5	Diagnosis	3	4	68	2	3	2	2	3		1	2	7	4		1	2	24	1	1		Chest pain, dyspnea after adenosine administration		Helplessness
Patient 30	79.8959	2	1		1	1	0	2	1	1	1	1		1	1	0	2	1	1	3	1		2	2	0	1		2	2	0	1	1
Patient 31	73.326	1	4	Radiation exposure	2	1	0	1	1	1	1	4	Uncertainty	1	1	0	2	3	1	3	2		2	2	0	2		2	2	0	1	1	Painlessness, Short duration, Repeatability, Inexpensiveness		Option to perform intervention	Bedrest after the procedure
Patient 32	58.4219	1	3		1	1	0	2	1	1	1	3		1	1	0	2	1	1	1	1		2	2	0	1		2	2	0	1	1	Noninvasiveness	No treatment possible	Option to perform intervention	Risks of an invasive test
Patient 33	56.2877	2	1		2	3	45	2	2	2	1	1		2	2	0	2	3	2	1	1		2	2	22.5	1		2	2	22.5	2	2	Painlessness	Contrast medium administration	Painlessness	Contrast medium administration
Patient 34	59.8521	1	1		2	3	0	2	1	1	1	1		2	1	0	2	1	1	1	1		2	2	0	1		2	2	0	2	2	No need for compression bandage, No bedrest after CT scan, Outpatient procedure	Uncomfortable position/little space	Option to perform intervention
Patient 35	74.6986	2	3		2	1	0	2	1	2	4	1		2	1	0.5	2	1	2	1	3		2	2	0	4		2	2	0	3	3
Patient 36	66.2384	1	2		1	1	40	2	1	1	1	2		1	1	4	2	1	1	2	2		2	2	0	2		1	1	40	1	1	Painlessness, Short duration		Option to perform intervention
Patient 37	77.5781	2	1		2	1	0	2	2	2	1	1		2	1	0	2	1	1	1	1		2	2	0	1		2	2	0	2	2	Painlessness, Short duration	Uncomfortable position/little space	Option to perform intervention	Bedrest after the procedure, Pressure bandage
Patient 38	73.3315	3	3		3	3	0	2	3	3	3	3		4	3	47	2	1	3	1	2		2	2	0	2		2	2	0	3	3
Patient 39	67.1068	1	1		3	1	5	2	1	1	1	2		2	3	55	1	1	2	1	1		2	1	3	1		2	1	2	1	1	Noninvasiveness		Option to perform intervention
Patient 40	66.6055	1	3		1	1	0	2	1	1	1	2		2	1	15	2	1	2	1	1		2	2	0	2		2	2	0	1	1	Short duration, Painlessness, Noninvasiveness	Radiation exposure, No treatment possible, Limited diagnostic accuracy	Option to perform intervention, Diagnostic accuracy	Risks of an invasive test
Patient 41	54.1644	1	1		2	2	74	2	1	2	1	1		2	2	78	2	1	2	2	0		2	2	0	3		1	2	74	2	1
Patient 42	65.011	1	3		1	1	6	2	3	2	1	1		2	3	18	1	1	1	3	0		2	2	0	2		1	1	6	1	1
Patient 43	51.6055	1	3		2	2	70	2	1	2	1	4	Long time of bedrest	2	2	65	2	1	2	1	3		2	2	35	3		2	2	35	1	1	No need for compression bandage, No bedrest after CT scan	Uncomfortable position/little space	Diagnostic accuracy	Bedrest after the procedure, Pressure bandage
Patient 44	40.926	1	1		1	1	7	2	1	1	1	4	Pain	2	3	37	2	1	2	1	3		2	2	3	3		2	2	4	1	1	Painlessness	Uncomfortable position/little space	Option to perform intervention	Bedrest after the procedure, Pressure bandage
Patient 45	68.1425	2	2		1	1	30	2	1	2	2	1		2	1	4	2	1	2	2	1		2	2	8	3		2	2	22	1	1
Patient 46	69.4384	1	3		1	1	46	2	2	1	1	2		1	1	6	2	1	1	1	1		2	2	4	2		2	1	42	3	1	Diagnostic accuracy		Option to perform intervention
Patient 47	47.8274	2	3		2	1	24	2	3	2	2	3		5	2	51	2	3	3	1	0		2	2	1	1		2	2	23	3	3	Short duration	No treatment possible, Limited diagnostic accuracy	Diagnostic accuracy, Option to perform intervention	Bedrest after the procedure, Pressure bandage, Pain, Risks of an invasive test, Hematoma
Patient 48	62.8959	1	2		1	2	80	2	3	1	1	3		1	2	12	2	1	1	1	3		2	2	0	3		2	1	80	3	1	Absence of risks	No treatment possible	Option to perform intervention
Patient 49	44.4959	2	4	Possible complications associated with adenosine administration	4	2	14	1	1	3	2	4	Risks of an invasive procedure	2	2	8	2	1	2	1	2		2	2	2	4	Possible complications associated with adenosine administration	1	2	12	3	1	Outpatient procedure	Uncomfortable position/little space	Little discomfort, Painlessness	Hospitalization, Bedrest after the procedure
Patient 50	80.2301	2	3		1	1	4	2	1	1	2	3		2	1	8	1	1	2	1	1		2	2	0	1		2	2	4	1	1	Noninvasiveness	Contrast medium administration, Radiation exposure	Option to perform intervention	Bedrest after the procedure
Patient 51	55.7644	2	2		2	2	0	2	1	2	2	2		2	1	0	2	1	2	2	1		2	2	0	2		2	2	0	1	1
Patient 52	76.937	1	1		1	1	0	2	1	1	1	1		1	1	0	2	1	1	1	1		2	2	0	1		2	2	0	1	1
Patient 53	57.7753	2	3		3	4	47	2	1	2	2	4	Pain	1	1	1	2	3	1	1	1		2	2	0	2		2	1	47	1	1	Painlessness, Noninvasiveness
Patient 54	68.5753	1	1		1	1	3	2	1	2	1	2		1	1	0	2	1	2	3	1		2	2	1.5	1		2	2	1.5	1	1	Diagnostic accuracy		Option to perform intervention
Patient 55	67.5945	2	2		2	1	0	2	1	2	2	1		2	1	0	2	1	2	1	1		2	2	0	1		1	2	0	1	1
Patient 56	52.8521	2	2		2	2	0	1	1	2	1	2		2	2	0	2	1	2	1	0		2	2	0	1		1	2	0	3	1	Noninvasiveness, No bedrest after CT scan	Chest pain, dyspnea after adenosine administration		Bedrest after the procedure
Patient 57	74.0767	1	3		4	2	77	2	1	2	2	2		2	2	77	2	1	2	1	2		2	2	39	2		2	2	38	3	1		Uncomfortable position/little space		Little comfort
Patient 58	72.2027	2	4	Bad news	2	1	3	2	3	2	3	4	Risks of an invasive procedure	4	1	3	2	3	2	1	3		2	2	0	4		2	1	3	3	3	Absence of risks	Radiation exposure, No treatment possible	Option to perform intervention
Patient 59	60.1644	1	3		1	2	2	2	1	2	1	2		1	2	2	2	1	1	2	1		2	2	0	2		2	1	2	1	1	Noninvasiveness	Contrast medium administration	Option to perform intervention, Diagnostic accuracy	Contrast medium administration
Patient 60	55.4493	2	3		2	4	45	2	3	3	3	4	Uncertainty	2	3	31	2	1	4	1	2		2	2	15	4		2	1	30	3	3				Risks of an invasive test, Bedrest after procedure
Patient 61	66.7014	1	3		1	1	0	2	1	1	1	3		1	1	0	2	1	1	1	1		2	1	0	1		2	1	0	1	3
Patient 62	60.8219	1	1		1	1	2	2	1	1	2	1		2	3	15	2	3	2	1	1		2	2	0.5	1		2	2	1.5	1	1	Little physical distress, No bedrest after CT scan		Option to perform intervention	Hospitalization
Patient 63	47.1507	3	2		2	3	25	1	2	3	2	3		2	1	95	1	1	4	1	0		2	2	4	2		1	2	21	2	1	Noninvasiveness	No treatment possible	Option to perform intervention	Risks of an invasive test
Patient 64	68.0082	2	3		2	2	29	2	1	2	2	4	Diagnosis	2	2	29	2	3	2	1	2		2	2	0	2		1	2	29	3	1
Patient 65	78.8767	1	1		1	1	0	2	1	1	1	1		1	1	6	2	1	1	2	1		2	2	0	2		1	2	0	1	1
Patient 66	40.1397	1	1		2	1	0	2	1	1	2	5	Uncertainty	2	3	45	2	1	3	1	2		2	2	0	2		2	1	0	1	1	Diagnostic accuracy	Radiation exposure
Patient 67	59.4384	3	3		3	3	42	1	3	3	2	2		2	2	56	2	1	2	2	2		2	2	9	2		1	2	33	2	3	Noninvasiveness, Outpatient procedure	Contrast medium administration	Diagnostic accuracy	Bedrest after the procedure
Patient 68	74.7315	1	1		2	1	33	2	1	1	2	3		2	1	3	2	1	2	1	1		2	2	0	1		2	1	33	1	1	No bedrest after CT scan, Assessment of other organs	Long duration of analysis before results are available, No treatment possible	Physician contact throughout the test, Short duration	Doubt about diagnostic accuracy
Patient 69	59.3945	2	1		2	1	23	2	1	3	2	1		2	2	8	2	1	2	1	1		2	2	9	3		1	1	14	1	1	No bedrest after CT scan		Short duration	Bedrest after the procedure, Pressure bandage
Patient 70	45.7342	1	3		2	1	0	2	1	1	1	3		2	1	0	2	1	1	2	2		2	2	0	0		2	2	0	1	1	Little physical distress	No treatment possible	Option to perform intervention	Risks of an invasive test
Patient 71	55.5041	2	3		2	1	15	2	1	2	2	4	Risks of an invasive procedure	2	2	15	2	3	3	1	0		2	2	0	1		2	2	15	1	1	Noninvasiveness, No bedrest after CT scan	No treatment possible	Option to perform intervention	Bedrest after the procedure, Pressure bandage
Patient 72	67.6493	1	1		1	1	6	2	1	1	2	2		2	1	10	2	1	2	1	0		2	2	3	1		2	2	3	3	1
Patient 73	63.6356	2	2		2	2	80	2	3	2	2	2		2	2	75	2	3	2	1	2		2	2	0	2		2	1	80	3	3
Patient 74	71.0384	1	1		1	1	0	2	1	1	1	1		2	2	30	2	3	2	1	0		2	2	0	0		2	2	0	1	1
Patient 75	67.4603	1	2		2	2	1	2	1	1	1	2		1	2	1	2	1	1	3	2		2	2	0.5	1		2	2	0.5	1	1
Patient 76	59.7425	1	2		1	3	38	2	1	2	1	5	Risks of an invasive procedure	1	5	40	2	3	1	3	2		2	2	9	1		2	2	29	3	3	Painlessness	No treatment possible
Patient 77	53.0027	1	1		2	2	15	2	1	1	2	3		2	2	19	2	1	2	1	0		2	2	0	2		1	1	15	1	1		Uncomfortable position/little space	Physician contact throughout the test, Diagnostic accuracy	Risks of an invasive test
Patient 78	71.5973	1	1		1	1	0	2	1	1	2	2		2	4	80	1	1	3	3	1		2	2	0	1		2	2	0	1	1	Diagnostic accuracy	Radiation exposure	Diagnostic accuracy	Hematoma, Pain
Patient 79	64.6575	1	1		1	1	10	2	1	1	1	1		1	1	2	2	1	1	1	0		2	2	5	0		2	2	5	1	3	Painlessness, Noninvasiveness			Pain
Patient 80	70.1151	1	3		2	2	75	2	1	2	1	4	Pain	2	3	42	2	1	2	3	2		2	2	37.5	2		2	2	37.5	1	1	Diagnostic accuracy	Radiation exposure	Diagnostic accuracy	Risks of an invasive test
Patient 81	75.326	1	2		1	1	0	2	1	1	1	1		1	1	0	2	1	1	2	0		2	2	0	0		2	2	0	1	1	Absence of risks	No treatment possible	Option to perform intervention	Risks of an invasive test
Patient 82	81.1699	2	1		1	1	0	2	1	2	2	1		2	1	0	2	1	2	1	0		2	2	0	1		2	2	0	1	1
Patient 83	63.4548	1	1		2	2	14	2	1	1	1	1		1	2	19	2	1	1	2	0		2	2	1	1		2	1	13	1	1	Diagnostic accuracy	No treatment possible	Option to perform intervention	Hospitalization
Patient 84	55.8329	2	2		2	1	2	2	1	1	2	3		1	2	3	2	1	1	1	0		2	2	1	0		2	2	1	1	1	Noninvasiveness	Contrast medium administration, No treatment possible	Diagnostic accuracy	Hospitalization, Risks of an invasive test
Patient 85	67.4767	1	3		3	2	30	2	1	2	2	4	Risks of an invasive procedure	2	3	27	2	1	2	1	2		2	2	0	2		2	1	30	3	1	Noninvasiveness, Short duration			Pressure bandage, Hematoma
Patient 86	80.5288	2	1		2	1	0	2	2	2	2	4	Pain	2	4	100	1	1	4	3	0		2	2	0	0		2	1	0	3	3
Patient 87	70.8904	2	2		2	2	0	2	1	2	3	2		2	2	0	2	1	2	1	2		2	2	0	2		2	2	0	1	1
Patient 88	81.5973	1	3		1	1	0	2	1	2	1	2		2	1	0	2	1	1	2	0		2	2	0	2		2	2	0	1	1	Diagnostic accuracy		Diagnostic accuracy
mean	63.8542	1.54545	2.14773		1.78409	1.54545	15.6705	1.92045	1.32955	1.61364	1.64773	2.42045		1.84091	1.76136	19.9148	1.90909	1.28409	1.76136	1.46591	1.29545		1.97727	1.95455	3.96023	1.75		1.79545	1.75	11.7102	1.56818	1.31818
SD	9.91888	0.641641	0.977209		0.79436	0.815216	23.0266	0.272139	0.706645	0.633034	0.678737	1.21032		0.756373	0.934576	25.7069	0.289127	0.693962	0.742693	0.74199	1.03011		0.149887	0.209493	8.89182	1.08543		0.405681	0.435494	18.0899	0.827619	0.703774
